# Supplementary material for: Effect of Welsh Onion on Taste Components and Sensory Characteristics of Porcine Bone Soup
Source: Foods. 2021 Dec 2;10(12):2968. doi: 10.3390/foods10122968 (PMC8701721; doi:10.3390/foods10122968)
Supplement: Supplementary file 1 [file foods-10-02968-s001.zip]

Archive with 1 entries (1 files):
- foods-1429785-supplementary.pdf
